# Supplementary material for: The Cat–Owner Relationship: Validation of the Italian C/DORS for Cat Owners and Correlation with the LAPS
Source: Animals (Basel). 2022 Dec 24;13(1):69. doi: 10.3390/ani13010069 (PMC9817682; doi:10.3390/ani13010069)
Supplement: Supplementary file 1 [file animals-13-00069-s001.zip]

Archive with 1 entries (1 files):
- animals-2089692-supplementary.pdf
